# Supplementary material for: Rural-Urban Disparities in Vaccine Hesitancy among Adults in South Tyrol, Italy
Source: Vaccines (Basel). 2022 Nov 5;10(11):1870. doi: 10.3390/vaccines10111870 (PMC9692501; doi:10.3390/vaccines10111870)
Supplement: Supplementary file 1 [file vaccines-10-01870-s001.zip]

Archive with 1 entries (1 files):
- vaccines-2009309-supplementary.pdf
